# Supplementary material for: Downregulation of the Long Non-Coding RNA KLRK1-AS1 Disturbs Endothelial Barrier Integrity and Promotes Angiogenic Sprouting
Source: Life (Basel). 2026 Feb 5;16(2):279. doi: 10.3390/life16020279 (PMC12941382; doi:10.3390/life16020279)
Supplement: Supplementary file 1 [file life-16-00279-s001.zip]

Archive with 3 entries (3 files):
- Supplementary Figure S1_r.pdf
- Supplementary Figure S2_r.pdf
- Supplementary Figure S3_r.pdf
